# Supplementary material for: Determination of Complex Formation between Drosophila Nrf2 and GATA4 Factors at Selective Chromatin Loci Demonstrates Transcription Coactivation
Source: Cells. 2023 Mar 19;12(6):938. doi: 10.3390/cells12060938 (PMC10047698; doi:10.3390/cells12060938)
Supplement: Supplementary file 1 [file cells-12-00938-s001.zip]

Archive with 1 entries (1 files):
- cells-2126003-supplementary.pdf
